# Supplementary material for: Resistance to a CRISPR-based gene drive at an evolutionarily conserved site is revealed by mimicking genotype fixation
Source: PLoS Genet. 2021 Oct 5;17(10):e1009740. doi: 10.1371/journal.pgen.1009740 (PMC8519452; doi:10.1371/journal.pgen.1009740)
Supplement: S1 Data — Includes all raw data points, lists of test statistics and sample sizes. (XLSX) [file pgen.1009740.s004.xlsx]

## Sheet: Het vs Hom ratio FIG 1C
Percentage of Het vs. Hom individuals from cross: 29113hdrGFP/+ (Het) x 29113hdrGFP/+ (Het)
	GFP positives screened	29113hdrGFP/hdrGFP (Hom) (%)	29113hdrGFP/+ (Het) (%)
Larvae	60	22 (37%)	38 (63%)
Adults	60	0	100

## Sheet: homing rate FIG 2B
	Homing rate
Grandparents	29113CRISPRh/+ ♂ x WT ♀	29113CRISPRh/+ ♀ x WT ♂
Parent	29113CRISPRh/+ ♂ x WT ♀	29113CRISPRh/+ ♀ xWT ♂
	98	98.4375
	88.2353	95.7895
	95.8763	88.0597
	86.0465	93.8775
	92.5234	92.1569
	93.3333	98.4375
	100	95.3125
	100	73.0769
	92.5926	61.1111
	100	100
	100	100
	98.0198	94.958
	84.7458	100
	50.4425	100
	89.6907	100
average	91.3004	92.7478
SEM	3.21672	2.89487

## Sheet: number of eggs FIG 3A
	number of eggs						STATS
Grandparents	29113CRISPRh/+ ♂ x WT ♀	29113CRISPRh/+ ♀ x WT ♂	29113hdrGFP/+ ♂ x WT ♀	29113hdrGFP/+♀ x WT ♂	WT ♀ x WT ♂		Results from a quasi-Poisson GLM on the number of eggs across different strains
Parent	29113CRISPRh/+ ♂ x WT ♀	29113CRISPRh/+ ♀ x WT ♂	29113hdrGFP/+ ♂ x WT ♀	29113hdrGFP/+♀ x WT ♂	WT ♀ x WT ♂		Strain	Mean count	Difference estimate	Std. error	p-value
	105	130	182	106	115		WT (Intercept)	127.68 [107.36, 150.43]	-	-	-
	156	117	194	69	65		29113hdrGFP/+♀	127.05 [107.26, 149.13]	-0.005	0.12	0.967
	221	123	212	74	128		29113hdrGFP/+ ♂	142.24 [119.56, 167.61]	0.108	0.122	0.378
	80	124	158	62	124		29113CRISPRh/+ ♀	130.17 [104.71, 159.45]	0.019	0.137	0.889
	120	149	169	122	138		29113CRISPRh/+ ♂	122.30 [105.47, 140.82]	-0.043	0.113	0.704
	185	92	113	115	150
	170	168	192	75	156		The second column displays the estimated mean count of eggs per strain, with the 95% Wald C.I. shown in square brackets. The subsequent columns show the estimated differences when compared to wild-type (WT), and the associated standard errors and p-values. The dispersion parameter was estimated to be 17.93.
	95	121	220	40	98
	16	20	115	182	107
	97	204	134	194	155
	168	167	162	212	111
	155	147	135	158	112
	61		119	169	224
	162		68	113	165
	105		101	192	107
	64		107	220	166
	166		37	115	78
	118			134	114
	179			162	113
	176			27
	102
	128
	109
	110
	81
	73
	100
average	122.296	130.167	142.235	127.05	127.684
SEM	9.04922	13.1477	12.2461	12.8997	8.29396

## Sheet: hatching rate FIG 3B
	hatching rate						STATS
Grandparents	29113CRISPRh/+ ♂ x WT ♀	29113CRISPRh/+ ♀ x WT ♂	29113hdrGFP/+ ♂ x WT ♀	29113hdrGFP/+♀ x WT ♂	WT ♀ x WT ♂		Results from a quasi-binomial GLM on the hatching rates across different strains
Parent	29113CRISPRh/+ ♂ x WT ♀	29113CRISPRh/+ ♀ x WT ♂	29113hdrGFP/+ ♂ x WT ♀	29113hdrGFP/+♀ x WT ♂	WT ♀ x WT ♂		strain	Mean hatching rate (%)	Difference estimate	Std. error	p-value
	95.2381	98.4615	76.9231	91.5094	88.6957		WT (Intercept)	78.94 [70.61, 85.90]	-	-	-
	87.1795	81.1966	41.2371	89.8551	26.1538		29113hdrGFP/+♀	78.75 [70.61, 85.60]	-0.01	0.33	0.973
	87.7828	60.9756	98.1132	93.2432	82.0312		29113hdrGFP/+ ♂	78.78 [70.43, 85.78]	-0.01	0.33	0.978
	53.75	75	91.1392	85.4839	86.2903		29113CRISPRh/+ ♀	65.04 [53.43, 75.57]	-0.7	0.35	0.046
	22.5	53.6913	85.2071	90.1639	78.2609		29113CRISPRh/+ ♂	76.38 [69.09, 82.76]	-0.26	0.31	0.631
	80	27.1739	77.8761	82.6087	78
	74.7059	70.8333	75	89.3333	73.718		The second column displays the estimated mean hatching rate in percentage per strain, with the 95% Wald C.I. shown in square brackets. The subsequent columns show the estimated differences when compared to wild-type (WT), and the associated standard errors and p-values. The dispersion parameter was estimated to be 22.50.
	95.7895	82.6446	75.9091	0	72.449		In the main text p.21 under “Statistical Analysis” you said quasi-binomial was used for hatching rates. But in p.26 Fig 3 (B) you said it was random effect GLM with binomial response.
	93.75	25	75.6522	76.9231	64.486
	100	68.1372	67.9104	41.2371	74.1936		I guess you should change the latter to quasi-binomial glm. Both models do the same work here, but since quasi-binomial was run then we’d better stick to it.
	88.0952	58.0838	75.9259	98.1132	98.1982
	92.2581	40.8163	96.2963	91.1392	89.2857		[2] No change in conclusion. No significant difference among the hatching rates among all 5 strains. F=1.1074, p-value=0.2379
	42.623		96.6387	85.2071	74.5536
	50.6173		100	77.8761	78.1818		[3] Also remember to rename the strains.
	62.8571		96.0396	75	94.3925
	96.875		73.8318	76.3636	62.6506
	75.9036		0	76.5217	100
	96.6102			68.6567	90.3509
	72.6257			88.8889	86.7257
	76.7045			29.6296
	91.1765
	75.7812
	55.9633
	74.5455
	49.3827
	100
	66
average hatching rate (%)	76.2487	61.8345	76.6882	75.3877	78.8746
hatching rate as proportion of control		0.78396
1 - proportional hatching rate		0.21604

## Sheet: larval to adult eclosion FIG 3C
		total number of larvae					total number of adults					% of larvae that emerge to adulthood
	Grandparents	29113CRISPRh/+ ♂ x WT ♀	29113CRISPRh/+ ♀ x WT ♂	29113hdrGFP/+ ♂ x WT ♀	29113hdrGFP/+♀ x WT ♂	WT ♀ x WT ♂	29113CRISPRh/+ ♂ x WT ♀	29113CRISPRh/+ ♀ x WT ♂	29113hdrGFP/+ ♂ x WT ♀	29113hdrGFP/+♀ x WT ♂	WT ♀ x WT ♂	29113CRISPRh/+ ♂ x WT ♀	29113CRISPRh/+ ♀ x WT ♂	29113hdrGFP/+ ♂ x WT ♀	29113hdrGFP/+♀ x WT ♂	WT ♀ x WT ♂
	Parents	29113CRISPRh/+ ♂ x WT ♀	29113CRISPRh/+ ♀ x WT ♂	29113hdrGFP/+ ♂ x WT ♀	29113hdrGFP/+♀ x WT ♂	WT ♀ x WT ♂	29113CRISPRh/+ ♂ x WT ♀	29113CRISPRh/+ ♀ x WT ♂	29113hdrGFP/+♂ x WT ♀	29113hdrGFP/-♀ x WT ♂	WT ♀ x WT ♂	29113CRISPRh/+ ♂ x WT ♀	29113CRISPRh/+ ♀ x WT ♂	29113hdrGFP/+ ♂ x WT ♀	29113hdrGFP/+♀ x WT ♂	WT ♀ x WT ♂
repeat	1	100	112	97	100	100	46	42	55	59	59	46	37.5	56.701	59	59
	2	100	100	100	100	100	36	44	58	40	59	36	44	58	40	59
	3	100	100	100	100	100	26	50	87	55	57	26	50	87	55	57
	4	90	100		30	100	37	16		22	65	41.1111	16		73.3333	65
	5	100	100		100	100	52	34		86	74	52	34		86	74
	6	100	100			100	49	40			62	49	40			62
	7		100			100		33			93		33			93
	8		100					34					34
												41.6852	36.0625	67.2337	62.6667	67	Average eclosion rate
												0.622167	0.538246				eclosion rate as proportion of control
												0.377833	0.461754				1-eclosion rate
												3.90382	3.52344	9.89027	7.8874	4.83539	SEM
	STATS
	Results from a mixed-effect binomial GLM on eclosion rates across different strains
	Strain	Mean eclosion rate (%)	Difference estimate	Std. error	p-value
	WT (Intercept)	69.05 [59.33, 77.33]	-	-	-
	29113+/-♀	59.60 [46.05, 71.83]	-0.31	0.32	0.195
	29113+/- ♂	67.80 [52.08, 79.26]	-0.09	0.36	0.8
	29113CRISPRh/+ ♀	34.85 [26.48, 44.27]	-1.43	0.26	4.88e-08
	29113CRISPRh/+ ♂	40.48 [30.27, 51.58]	-1.19	0.29	3.33e-05
	The second column displays the estimated mean eclosion rate in percentage per strain, with the 95% Wald C.I. shown in square brackets. This experiment was conducted in 28 replicated in 9 batches, and both features were incorporated in the model as random effects. Their variance components were estimated to be 0.193 and 0.090 respectively. The subsequent columns show the estimated differences when…

## Sheet: 20% start freq Het FIG 4
29113CRISPRh/+
Repeat	Generation	Eggs	RFP+ Larvae	RFP- Larvae	Total Larvae	Percent RFP+
I	G0	ND	ND	ND	ND	ND
	G1	9736	61	290	351	21.0345
	G2	9116	21	321	342	6.54206
	G3		0	219	219	0
II	Generation	Eggs	RFP+ Larvae	RFP- Larvae	Total Larvae	Percent RFP+
	G0	ND	ND	ND	ND	ND
	G1	12715	78	262	340	29.771
	G2	7868	5	379	384	1.31926
	G3		0	263	263	0
III	Generation	Eggs	RFP+ Larvae	RFP- Larvae	Total Larvae	Percent RFP+
	G0	ND	ND	ND	ND	ND
	G1	13524	61	280	341	21.7857
	G2	8526	20	352	372	5.68182
	G3		0	107	107	0
29113 hdrGFP/+ (control)
Repeat	Generation	Eggs	GFP+ Larvae	GFP- Larvae	Total Larvae	Percent GFP+
I	G0	ND	ND	ND	ND	ND
	G1	14034	38	317	355	11.9874
	G2	14235	47	346	393	13.5838
	G3		29	209	238	13.8756
II	Generation	Eggs	GFP+ Larvae	GFP- Larvae	Total Larvae	Percent GFP+
	G0	ND	ND	ND	ND	ND
	G1	16788	47	335	382	14.0299
	G2	12509	32	351	383	9.11681
	G3		11	205	216	5.36585
III	Generation	Eggs	GFP+ Larvae	GFP- Larvae	Total Larvae	Percent GFP+
	G0	ND	ND	ND	ND	ND
	G1	14301	56	260	316	21.5385
	G2	5673	40	341	381	11.7302
	G3		22	174	196	12.6437

## Sheet: resistance exp FIG 5
						% in modified reads
	modified	non-modified	out-of-frame allele	In-frame allele	WT allele	out-of-frame allele	In-frame allele
L1	26.56	73.44	23.7	2.86	73.44	89.25	10.75
Adults	5.68	94.32	0.04	5.64	94.32	0.7	99.3
	Reads		%		Reads				%			% in modified reads
	modified	non-modified	modified	non-modified	out-of-frame allele	In-frame allele	WT allele	sum	out-of-frame allele	In-frame allele	WT allele	out-of-frame allele	In-frame allele
L1	196899	544568	26.5614	73.4386	175723	21176	544568	741467	23.6994	2.85596	73.4447	89.2452	10.7548
Adults	25092	416510	5.68204	94.318	175	24917	416510	441602	0.0396284	5.64241	94.318	0.697433	99.3026

## Sheet: Het x Het exp FIG 6
		29113CRISPRh/+ ♂ x ♀
Generation	eggs	RFP+ Larvae	RFP- Larvae	Transgenic rate	Total larvae	hatching rate	Adult Females	Adult males	Total number of adults
G0	ND	ND	ND	1		ND	20	20	40
G1	576	423	1	0.997642	424	0.736111	16	37	53
G2	672	451	2	0.995585	453	0.674107	11	9	20
G3	643	521	2	0.996176	523	0.813375	33	25	58
G4	991	431	24	0.947253	455	0.459132	12	8	20
G5	506	171	20	0.895288	191	0.37747	43	48	91
G6	1134	495	212	0.700141	707	0.623457	ND	ND	363
G7	4526	1782	1386	0.5625	3168	0.7	ND	ND	ND
		29113hdrGFP/+ ♂ x ♀
Generation	eggs	RFP+ Larvae	RFP- Larvae	Transgenic rate	Total larvae	hatching rate	Adult Females	Adult males	Total number of adults
G0	ND	ND	ND	1		ND	20	20	40
G1	903	272	275	0.997642	447	0.495017	293	280	573
G2	9134	2408	5681	0.297688	8089	0.885592	2827	2249	5076
Crosses of CRISPR hets
	Reads		%		Reads				%			% in modified reads
	modified	non-modified	modified	non-modified	out-of-frame allele	In-frame allele	WT allele	sum	out-of-frame allele	In-frame allele	WT allele	out-of-frame allele	In-frame allele
Adults_G7	389487	55901	87.4489	12.5511	256	389231	55901	445388	0.057478	87.3914	0.125511	0.0657275	99.9343

## Sheet:  model with var r allele S2FIG
	transgenic rate under varying r allele rate (0.0-1.0) by NHEJ
generation	0.0	0.01	0.02	0.05	0.1	0.5	1.0
0	0.2	0.2	0.2	0.2	0.2	0.2	0.2
1	0.306776	0.306776	0.306776	0.306776	0.306776	0.306776	0.306776
2	0.29175	0.291759	0.291767	0.291794	0.291837	0.292187	0.292626
3	0.276942	0.276966	0.27699	0.277063	0.277185	0.278161	0.279389
4	0.262093	0.262138	0.262183	0.262318	0.262543	0.264358	0.266657
5	0.247351	0.24742	0.24749	0.247697	0.248044	0.250846	0.254422
6	0.23285	0.232945	0.23304	0.233326	0.233803	0.23768	0.242675
7	0.2187	0.218822	0.218943	0.219309	0.21992	0.22491	0.231408
8	0.204994	0.205142	0.205289	0.205733	0.206476	0.212576	0.220613
9	0.191805	0.191977	0.19215	0.192668	0.193536	0.200708	0.210282
10	0.179187	0.179381	0.179576	0.180163	0.181147	0.189331	0.200406
11	0.167176	0.167391	0.167606	0.168254	0.169342	0.178459	0.190976
12	0.155795	0.156027	0.15626	0.156962	0.158142	0.168101	0.181982
13	0.145052	0.145299	0.145548	0.146296	0.147555	0.158259	0.173414
14	0.134947	0.135207	0.135468	0.136254	0.13758	0.14893	0.165258
15	0.12547	0.12574	0.126011	0.126828	0.128207	0.140106	0.157504
16	0.116605	0.116882	0.117161	0.118001	0.119422	0.131775	0.150137
17	0.10833	0.108612	0.108896	0.109753	0.111205	0.123921	0.143144
18	0.100619	0.100905	0.101192	0.10206	0.103532	0.116529	0.136511
19	0.093445	0.093733	0.094021	0.094895	0.096379	0.109579	0.130222
20	0.08678	0.087067	0.087356	0.088231	0.089717	0.103051	0.124263
21	0.080593	0.080879	0.081166	0.082038	0.08352	0.096925	0.118619
22	0.074855	0.075138	0.075423	0.076287	0.07776	0.091178	0.113275
23	0.069537	0.069816	0.070098	0.070952	0.072409	0.085791	0.108215
24	0.06461	0.064885	0.065162	0.066003	0.06744	0.080743	0.103427
25	0.060047	0.060318	0.060589	0.061415	0.062828	0.076013	0.098894
26	0.055823	0.056087	0.056353	0.057162	0.058548	0.071582	0.094604
27	0.051913	0.052171	0.05243	0.053221	0.054576	0.067432	0.090544
28	0.048292	0.048544	0.048797	0.049568	0.050891	0.063544	0.086699
29	0.044941	0.045185	0.045431	0.046182	0.047472	0.059902	0.083059
30	0.041838	0.042075	0.042314	0.043043	0.044298	0.056489	0.079611
31	0.038964	0.039194	0.039426	0.040133	0.041352	0.053291	0.076344
32	0.036302	0.036525	0.036749	0.037435	0.038618	0.050293	0.073248
33	0.033836	0.034051	0.034268	0.034932	0.036078	0.047482	0.070312
34	0.03155	0.031758	0.031968	0.032609	0.033718	0.044845	0.067528
35	0.029431	0.029632	0.029834	0.030453	0.031526	0.042371	0.064885
36	0.027466	0.027659	0.027854	0.028452	0.029488	0.040048	0.062377
37	0.025642	0.025828	0.026016	0.026592	0.027593	0.037868	0.059994
38	0.023949	0.024129	0.02431	0.024865	0.02583	0.035819	0.05773
39	0.022378	0.02255	0.022725	0.023259	0.024189	0.033894	0.055577
40	0.020918	0.021084	0.021251	0.021765	0.022661	0.032084	0.053529
41	0.019561	0.01972	0.019881	0.020375	0.021238	0.030381	0.05158
42	0.018299	0.018452	0.018607	0.019082	0.019912	0.028779	0.049723
43	0.017126	0.017273	0.017421	0.017878	0.018676	0.027271	0.047955
44	0.016034	0.016175	0.016317	0.016756	0.017523	0.025851	0.046269
45	0.015017	0.015152	0.015289	0.01571	0.016447	0.024513	0.044661
46	0.01407	0.0142	0.014331	0.014735	0.015443	0.023252	0.043127
47	0.013188	0.013312	0.013438	0.013825	0.014505	0.022062	0.041661
48	0.012366	0.012485	0.012605	0.012976	0.013629	0.02094	0.040262
49	0.011598	0.011712	0.011828	0.012184	0.012811	0.019881	0.038924
50	0.010883	0.010992	0.011102	0.011444	0.012045	0.018882	0.037644

## Sheet: Indels_at_cut_site FIG S3
L1				Adults
indel_tag	Reads	%Reads		indel_tag	Reads	%Reads
WT	553502	74.6496		WT	417877	94.6276
104-ACGGCCTACAGTC-117	53019.2	7.15058		112-CAG-115	7982	1.80751
113-AGTC-117	45692	6.16237		113*A/G	6844.83	1.55
114-G-115	31961.8	4.31062		111-ACAGTCTTT-120	5523	1.25067
111-ACAGT-116	11855.6	1.59894		114-GTCTTTTGT-123	3162	0.716029
111-ACAGTCT-118	10392.8	1.40165		104-ACGGCCTACAGTC-117	52	0.0117753
113*A/G	8119.06	1.095		113-AGTC-117	48	0.0108695
111-ACAGTCTT-119	5359.97	0.722887		114-G-115	30	0.00679345
114-GTCTTTTGTTGTTGTTCAC-133	4314.47	0.581884		113-AGT-116	17	0.00384962
32-TGTCGTGACATTGACAATATTGGCTGTCGCATTACTTCCTATCGTACTATTTGTTGAATTCGCGGCACGATCACGGCCTACAGTCTTTTGTTGTTGTTCACGTTGTAGTCTATAAAATAAGAGTTTAGAAAAAATATT-170	3959.4	0.533995		32-TGTCGTGACATTGACAATATTGGCTGTCGCATTACTTCCTATCGTACTATTTGTTGAATTCGCGGCACGATCACGGCCTACAGTCTTTTGTTGTTGTTCACGTTGTAGTCTATAAAATAAGAGTTTAGAAAAAATATT-170	12	0.00271738
114+ATCTT+119	2622.92	0.353747		111-ACAGT-116	9	0.00203803
112-CAG-115	2212.6	0.298408		114-GTC-117	6	0.00135869
114-GT-116	2004.45	0.270335		114+CG+116	5	0.00113224
114+CG+116	1893.05	0.255312		111-ACAGTCTTTTGT-123	5	0.00113224
114-GTCTTTTGT-123	1768.28	0.238484		112-CA-114	5	0.00113224
114-GTCTTTTGTTG-125	1250.05	0.168592		113-AGTCTTTTG-122	4	0.000905793
108-CCTACAG-115	389.264	0.0524992		114-GTCTTTTGTTGTTGTTCAC-133	2	0.000452896
114+CAACTTTATTATACAAAGTTGTGGCGCGCCCCCCAACTTTGTATAGAAAAGTTGGGTG+172	357.071	0.0481574		111-ACA-114	2	0.000452896
105-CGGCCTACAGTCT-118	91.0298	0.012277		114-GT-116	2	0.000452896
114+CAACTTTGTATAGAAAAGTTGGGTG+139	72.0158	0.0097126		111-ACAGTCTT-119	2	0.000452896
114-GTCT-118	70.0095	0.00944203		112-CAGTCTTTT-121	2	0.000452896
101-ATCACGGCCTACA-114	56.0219	0.00755555		114+CAACTTTATTATACAAAGTTGTGGCGCGCCCCCCAACTTTGTATAAAAAAGTTGGGTT+172	1	0.000226448
114+CAACTTTATTATACAAAGTTGTGGCGCGCCCAACTTTGTATAGAAAAGTTGGGTG+169	48.9892	0.00660707		114+CAACTTTATTATACAAAGTTGTGGCGCGCCCCCCAACTTTGTATAGAAAAGTTGGGTG+172	1	0.000226448
106-GGCCTACAGTCTT-119	33.0016	0.00445086		114+CAACTTTATTATACAAAGTTGTGGCGCGCCCCCCAACTTTGTATAGAAAAGTTTGGTG+172	1	0.000226448
113-AGTCT-118	29.9907	0.00404478		114+CAACCTTATTATACAAAGTTGTGGCGCGTCCCCCAACTTTGTATAGAAAAGTTGGGTG+172	1	0.000226448
114-GTC-117	29.9533	0.00403974		111-ACAGTCT-118	1	0.000226448
114+C+115	26.9611	0.00363619		114+ATCATTTATTTT+126	1	0.000226448
113-A-114	23.0234	0.00310512		109-CTACAGTCT-118	1	0.000226448
112-CAGTC-117	19.9751	0.002694		113-A-114	1	0.000226448
112-CAGTCTT-119	15.9845	0.00215579		112-CAGTCTTTTG-122	1	0.000226448
111-ACAG-115	14.0063	0.00188899		114+ATCTT+119	1	0.000226448
114+CGC+117	13.9782	0.00188521
114-GTCTTTTGTTGTT-127	12.9798	0.00175055
113-AGTCTTT-120	11.9969	0.001618
104-ACGGCCTACAGTCTTT-120	11.014	0.00148544
108-CCTACAGTCTTTTGTTGTTGTTCACGTTGTAGTCTATAAAATAAGAGT-156	8.00313	0.00107936
112-CAGTCTTT-120	8.00002	0.00107894
114+G+115	7.98756	0.00107726
114+ATCAATTACATT+126	7.98756	0.00107726
108-CCTACA-114	6.98911	0.000942606
104-ACGGCCTACAGTCT-118	6.00625	0.000810049
33-GTCGTGACATTGACAATATTGGCTGTCGCATTACTTCCTATCGTACTATTTGTTGAATTCGCGGCACGATCACGGCCTACAGTCTTTTGTTGTTGTTCACGTTGTAGTCTATAAAATAAGAGTTTAGAAAAAATATTA-171	6.00313	0.000809629
113-AGT-116	5.99067	0.000807948
112-CA-114	5.0078	0.000675391
113-AGTCTTTT-121	5.00469	0.000674971
114+CAACTTTATTATACAAAGTTGTGGCGCGCCCCCCAACTTTGTATAGAAAAGTTTGGTG+172	5.00157	0.000674551
113-AGTCTTTTGTTGTTGTTCAC-133	4.99222	0.00067329
114-GTCTTTTG-122	4.99222	0.00067329
111-ACAGTCTTT-120	4.00001	0.000539472
114+CGGTCACG+122	3.99378	0.000538632
109-CTACA-114	3.00468	0.000405235
35-CGTGACATTGACAATATTGGCTGTCGCATTACTTCCTATCGTACTATTTGTTGAATTCGCGGCACGATCACGGCCTACAGTCTTTTGTTGTTGTTCACGTTGTAGTCTATAAAATAAGAGTTTAGAAAAAATATTAAT-173	3.00157	0.000404814
111-ACAGTCTTTTG-122	3.00157	0.000404814
114+CAACTTTATTATACAAAGTTGTGGCGCGCCCAACTTTGTATAGAAAAGTTGGGAG+169	3.00157	0.000404814
114+CAACTTTATTATACAAAGTTGTGGCGCGCCCAACTTTGTATAGAAAAGTTTGGTG+169	2.99845	0.000404394
109-CTACAGTC-117	2.99533	0.000403974
114-GTCTTT-120	2.99533	0.000403974
114-GTCTTTTGTT-124	2.99533	0.000403974
114+CA+116	2.99533	0.000403974
114+CAACTTTATTATACAAAGTTGTGGCGCGCCCTCCAACTTTGTATAGAAAAGTTGGGTG+172	2.00312	0.000270156
114+CAACTTTATTATACAAAGTTGTGGCGCGCCCCCCAACTTTGTATAGAAAAGTTGGGTT+172	2.00312	0.000270156
114+CAACTTTATTATACAAAGTTGTGGCACGCCCCCCAACTTTGTATAGAAAAGTTGGGTG+172	2.00312	0.000270156
114+CAACTTTGTTTAGAAAAGTTGGGTG+139	2	0.000269736
114+CAACTTTGTATAGATAAGTTGGGTG+139	2	0.000269736
114+CAACTTTATTATACAAAGTTGTGGCGCGCCCAACTTTGTATAGAAAAGTTAGGTG+169	2	0.000269736
114+CAACTTTATTATACAAAGTTGTGGCGCGCCCCCCAACTTTGTATAGAAAAGTTAGGTG+172	2	0.000269736
112-CAGTCT-118	2	0.000269736
114+CAACTTTATTATACAAAGTTGTGGCGCGCCCCCCAACTTTGTATAGAAAAGTTGAGTG+172	2	0.000269736
114+CAACTTTATTATACAAAGTTGTGGTGCGCCCCCCAACTTTGTATAGAAAAGTTGGGTG+172	1.99689	0.000269316
114+CAATTTTATTATACAAAGTTGTGGCGCGCCCCCCAACTTTGTATAGAAAAGTTGGGTG+172	1.99689	0.000269316
113-AGTCTTTTG-122	1.99689	0.000269316
114+CAACTTTATTATACAAAGTTGTGGCGCGCCCCCCAACTTTGTATAGAAAGGTTGGGTG+172	1.99689	0.000269316
114+CAACTTTATTATACAAAGTTGTGGCGCGCCCCCCAACTTTGTATAGAAAAGTTGGGTGT+173	1.99689	0.000269316
114+CAACTTTATTATACAAAGTTGTGGCGCGCCCCCCAACTTTGTATAGAAAAGTTGTGTG+172	1.99689	0.000269316
112-CAGTCTTTTG-122	1.99689	0.000269316
111-ACA-114	1.99689	0.000269316
114+CAACTTTATTATACAATTAGAATTAGATCCCCGGGCGAGCTCGAATTAACCATTGTGGTTAATTAACCCCCAACTGAGAGAACTCAAAGGTTACCCCAGTTGGGGGGCGCGCCCAACTTTGTATAGAAAAGTTGGGTGG+253	1.99689	0.000269316
114+CAACTTTATTATACAAAGTTGTGGCGCGCCCCCCAACTTTGTATAGAAAAGTTGGGAG+172	1.99689	0.000269316
114+CAACTTTATTATTCAAAGTTGTGGCGCGTCCCCCAACTTTGTATAGAAAAGTTGGGTG+172	1.00156	0.000135078
114+CAACTTTATTATACAAAGTTGTGGCGCGTCCCCCAACTTTGTTTAGAAAAGTTGGGTGA+173	1.00156	0.000135078
114+CAACTTTATTATACAAATTTGTTGCGCGCCCCCCAACTTTGTATAGAAAAGTTGCGTG+172	1.00156	0.000135078
114+ATCATTTATATT+126	1.00156	0.000135078
114+CAATTTTATTATACAAAGTTGTGGCGCGTCCCCCAACTTGGTATAGAAAAGTTGGGTG+172	1.00156	0.000135078
114+CAATTTTATTATTCATAGTTGTGGCGCGTCTCCCAACTTTGTATAGAAAAGTTGGGTG+172	1.00156	0.000135078
114+CACCTTTATTATACAAAGTTGTGGCGCGCCCAACTTTGTATAGATAAGTTAGGTG+169	1.00156	0.000135078
114+CAACTTTATTATACAAAGTTGTGGCGCGCCCCCCCAACTTTGTTTAGAAAAGTTTGGTG+173	1.00156	0.000135078
99-CGATCACGGCCTACAGTCT-118	1.00156	0.000135078
108-CCTACAGTCTTTTGTTGTTGTTCACGTTGTAGTCTATAAAATAAGAGTTTAGAAAAAAT-167	1.00156	0.000135078
114+CAACTTTATTATACAAAGTTGTGGCGCGCCCCCCAACTTTGTATAGAAAATTTGAGAT+172	1.00156	0.000135078
114+CAACTTTATTATACAAAGTTGTGGCGCGCCCCCCCAACTTTGTATAGAAAAGTTGGGTG+173	1.00156	0.000135078
114+CAACTTTATTATACAAAGTTGTGGCGCGCCCCCCAACTTTGTATAGAAAAGTTAGGTA+172	1.00156	0.000135078
114+CAACTTTATTATACAAAGTTGCGGCGCGCCCCCCAACTTTGTATAGAAAAGTTGGGTG+172	1.00156	0.000135078
114+CAACTTTATTATACAAAGTTGTGGCGCGCCCAACTTTGTATAGAAAAGTTGAGTG+169	1.00156	0.000135078
114+CAACTTTATTATACAAAGTTGTGGCGCGCCCAACTTTGTATAGAAAAGTTGGTTG+169	1.00156	0.000135078
114+CAACTTTATTATACAAAGTTGTGGCGCGCCCCCAAACTTTGTATAGAAAAGTTGGGAG+172	1.00156	0.000135078
114+CAACTTTATTATACAAAGTTGTGGCGCGCCCCCAACTTTGTATAGAAAAGTTGGGTG+171	1.00156	0.000135078
114+CAACTTTATTATACAAAGTTGTGGCGCGCCCCCCAACTTTGTATAGAAGAGTTGCGTGG+173	1.00156	0.000135078
114+CAACTTTATTATACAAAGTTGTGGCGCGCCCCCCAACTTTGTATAGAAAAGTTATTTA+172	1.00156	0.000135078
114+CAACTTTATTATACAAAGTTGTGGCGCGCCCCCCAACTTTGTATAGAAAAGTTATTTG+172	1.00156	0.000135078
114+CAACTTTATTATACAAAGTTGTGGCGCGCCCCCCAACTTTGTATAGAAAAGTTGCGTG+172	1.00156	0.000135078
114+CAACTTTATTATACAAAGTTGTGGCGCGCCCCCCAACTTTGTATAGAAAAGTTGGTTG+172	1.00156	0.000135078
114+CAACTTTATTATACAAAGTTGTGGCGCGCCCCCCAACTTTGTATAGAAAAGTTTGGTGT+173	1.00156	0.000135078
114+CAACTTTATTATACAAAGTTGTGGCGCGCCCCCCAACTTTGTATAGAAAGTTGGGTG+171	1.00156	0.000135078
114+CAACTTTATTATACAAAGTTGTGGCGCGCCCCCAAACTTTGTATAGAAAAGTTGGGTG+172	1.00156	0.000135078
114+TTCTT+119	0.998445	0.000134658
28-GATTTGTCGTGACATTGACAATATTGGCTGTCGCATTACTTCCTATCGTACTATTTGTTGAATTCGCGGCACGATCACGGCCTACAGTCTTTTGTTGTTGTTCACGTTGTAGTCTATAAAATAAGAGTTTAGAAAAAA-166	0.998445	0.000134658
93-GCGGCACGATCACGGCCTACAGTC-117	0.998445	0.000134658
114+CGGTTACG+122	0.998445	0.000134658
114+CAACTTTATTATACCAAGTTGTGGCGCGCCCCCAAACTTTGTATAGAAAAGTTGGGTG+172	0.998445	0.000134658
114+CAACTTTGTTTAGAAAAGTTCGGTG+139	0.998445	0.000134658
114+CAACTTTATTTTACAAAGTTGTGGCGCGCCCCCCAACTTTGTATAGAAAAGTTGGGTG+172	0.998445	0.000134658
114+CAACTTTATTATACAAAGTTGTGGCGCGCCCCCCAACTTTTTATAGAAAAGTTGGGTG+172	0.998445	0.000134658
114+CAACTTTATTATACAATTAGAATTAGATCCCCGGGCGAGCTCGAATTAACCATTGTGGTTAATTAACCCCCAACTGAGAGAACTCAAAGGTTACCCCAGTTGGGGGGCGCGCCCAACTTTGTATAGAAAAGTTGGGTG+252	0.998445	0.000134658
114+CAACTTTATTATACAAAGTTGTGGCGCGCCCCCCAACCTTGTATAGAAAAGTTGGGTT+172	0.998445	0.000134658
114+AATCT+119	0.998445	0.000134658
114+AC+116	0.998445	0.000134658
114+ACCTT+119	0.998445	0.000134658
114+ATCAT+119	0.998445	0.000134658
114+CAACTTTATTATACAAAGTTGTGGCGCGCACAACTTTGTATAGAAAAGTTGGGTG+169	0.998445	0.000134658
114+CAACTTTATTATACAAAGTTGTGGCGCGCACCCAAACTTTGTATAGAAAAGTTGGGTG+172	0.998445	0.000134658
114+CAACTTTATTATACAAAGTTGTGGCGCGCACCCCAACTTTGTATAGAAAAGTTGGTTG+172	0.998445	0.000134658
114+CAACTTTATTATACAAAGTTGTGGCGCGCCCCCCAAATTTGTATAGAAAAGTTGGGTG+172	0.998445	0.000134658
114+CAACTTTATTATACAAAGTTGTGGCGCGCCCCCCAACCTTGTATAGAAAAGTTGGGTG+172	0.998445	0.000134658
114+CAACTTTATTATACAAAGTTGTGGCGCGCCCCCCAACTTTGTATAGAAAAATTGGTTG+172	0.998445	0.000134658
114+CAACTTTATTATACAATTAGAATTAGATCCCCGGGCGAGCTCGAATTAACCATTGTGGTTAATTAACCCCCAACTGAGAGAACTCAAAGGTTACCCCAGTTGGGGGGCGCGCCCAACTTTGTATAGAAAAGTTGAGTG+252	0.998445	0.000134658
114+CAACTTTATTATACAAAGTTGTGGCGCGCCCCCCAACTTTGTATAGAAAAGTTGGGTGA+173	0.998445	0.000134658
114+CAACTTTATTATACAAAGTTGTGGCGCGCCCCCCAACTTTGTATAGAAAAGTTGGTTGA+173	0.998445	0.000134658
114+CAACTTTATTATACAAAGTTGTGGCGCGCCCCCCAACTTTGTATAGAAAAGTTTGTTG+172	0.998445	0.000134658
114+CAACTTTATTATACAAAGTTGTGGCGCGCCCCCCAACTTTGTTTAGAAAAGTTGGGTG+172	0.998445	0.000134658
114+CAACTTTATTATACAAAGTTGTGGCGCGTCCAACTTTGTATAGATAAGTTGGGTG+169	0.998445	0.000134658
114+CAACTTTATTATACAAAGTTGTGGCGCGTCCCCCAACTTTGTATAGAAAAGTTGGGTG+172	0.998445	0.000134658
114+CAACTTTATTATACAAAGTTGTGGCTCGCCCCCCAACTTTGTATAGAAAAGTTTTGTG+172	0.998445	0.000134658
114+CAACTTTATTATACAACGTTGTGGCGCGCCCAACTTTGTATAGAAAAGTTGGGTG+169	0.998445	0.000134658
114+CAACTTTATTATACAATTAGAATTAGACCCCCGGGCGAGCTCGAATTAACCATTGTGGTTAATTAACCCCCAACTGAGAGAACTCAAAGGCTACCCCAGTTGGGGGGCGCGCCCAACTTTGTATAGAAAAGTTGGGTG+252	0.998445	0.000134658
114+CAACTTTATTATACAAAGTTGTGGCGCGCCCCCCAACTTTGTATAGAAAAGTTATGAG+172	0.998445	0.000134658
